# Supplementary material for: Perceived Clinical Barriers to Employment for Males with Spinal Cord Injury in Saudi Arabia
Source: Int J Environ Res Public Health. 2022 Apr 14;19(8):4747. doi: 10.3390/ijerph19084747 (PMC9029978; doi:10.3390/ijerph19084747)
Supplement: Supplementary file 1 [file ijerph-19-04747-s001.zip]

Archive with 1 entries (1 files):
- ijerph-1666212-supplementary.pdf
